# Supplementary material for: Structural insights into mechanisms of zinc scavenging by the Candida albicans zincophore Pra1
Source: Nat Commun. 2025 Nov 28;16:10753. doi: 10.1038/s41467-025-65782-0 (PMC12663325; doi:10.1038/s41467-025-65782-0)
Supplement: Supplementary file 4 — Source data [file 41467_2025_65782_MOESM4_ESM.xlsx]

## Sheet: Sheet1
	Figure 4 Growth curves
	Figure 5 Chemotaxis assay

## Sheet: 4a
4a - acidic zinc replete		Days	Wt										pra1Δ										pra1Δ+PRA1										pra1Δ+PRA1His-to-Ala
		0	0.01	0.01	0.01	0.01	0.01	0.01	0.01	0.01			0.01	0.01	0.01	0.01	0.01	0.01	0.01	0.01			0.01	0.01	0.01	0.01	0.01	0.01	0.01	0.01			0.01	0.01	0.01	0.01	0.01	0.01	0.01	0.01
		1	1.0433	1.0726	0.8661	0.7675	0.8171	0.9683	0.8703	0.9137			0.9748	0.9942	0.8001	0.5619	0.8373	0.9078	0.8471	0.8268			1.0223	1.0024	0.6874	0.5565	0.867	1.0136	0.5683	0.8765			1.0695	1.0342	0.8018	0.6414	0.98	0.8358	0.9179	0.8665
		2	1.1622	1.1299	1.1205	1.1064	1.2209	1.2309	1.22	1.2046			1.167	1.1477	1.1509	1.1304	1.2271	1.2377	1.2437	1.2244			1.1772	1.1261	1.1121	1.1039	1.251	1.2391	1.2508	1.2671			1.1889	1.1392	1.1226	1.1243	1.223	1.2404	1.2198	1.2153
		3	1.1907	1.2259	1.1405	1.121	1.2376	1.2427	1.2264	1.337			1.2118	1.2594	1.1878	1.168	1.2519	1.2535	1.2565	1.3775			1.2305	1.2435	1.152	1.1437	1.2744	1.2578	1.2946	1.3892			1.2202	1.2568	1.1675	1.1571	1.2353	1.2641	1.242	1.3233
		4	1.1999	1.2064	1.1065	1.1023	1.2192	1.2363	1.2206	1.2603			1.241	1.2403	1.1676	1.1696	1.2477	1.246	1.2752	1.3034			1.2199	1.2562	1.1309	1.1452	1.2704	1.2519	1.2842	1.3362			1.238	1.2402	1.1328	1.1462	1.2271	1.2649	1.2589	1.2779
		5	1.1784	1.2114	1.0934	1.0681	1.2719	1.317	1.2274	1.2083			1.2221	1.2672	1.158	1.1581	1.322	1.3219	1.2776	1.2769			1.2243	1.2452	1.132	1.121	1.3944	1.3208	1.3174	1.2894			1.2064	1.2605	1.1297	1.117	1.311	1.3438	1.245	1.2535
		6	1.1691	1.1494	1.0792	1.1163	1.2587	1.3013	1.2413	1.2428			1.2429	1.1923	1.1545	1.2176	1.2771	1.3074	1.3198	1.303			1.22	1.198	1.1364	1.1926	1.2914	1.3341	1.336	1.3384			1.2123	1.1936	1.1311	1.1852	1.296	1.3551	1.2579	1.2585
		7	1.158	1.1284	1.1879	1.2062	1.2338	1.2718	1.2136	1.2233			1.2304	1.1552	1.2769	1.3061	1.261	1.2588	1.2865	1.2888			1.2028	1.1533	1.2711	1.2762	1.2808	1.2726	1.3101	1.332			1.1733	1.1708	1.2849	1.2665	1.2506	1.3342	1.2518	1.2504
		8	1.0205	1.0884	1.1923	1.227	1.0317	1.1213					1.1921	1.174	1.2791	1.3043	1.086	1.1149					1.1557	1.1766	1.2872	1.2733	1.1413	1.1337					1.1506	1.1992	1.3217	1.3682	1.1734	1.2208
		9	1.0361	1.0429	1.1556	1.1077	1.0801	1.1722					1.1497	1.228	1.1875	1.1838	1.0771	1.1335					1.144	1.2051	1.1832	1.1423	1.1381	1.146					1.1597	1.201	1.2821	1.2946	1.2319	1.2507
		10	0.9616	0.9561	1.1141	1.1356	1.0479	1.1871					1.1719	1.1369	1.1792	1.1957	1.0708	1.1321					1.142	1.1371	1.1666	1.1504	1.1378	1.1417					1.1299	1.149	1.248	1.3115	1.2929	1.2944
		11	0.9306	0.911	1.2	1.1764	1.282	1.3902					1.1705	1.1842	1.2545	1.2152	1.2834	1.3354					1.1367	1.1866	1.2302	1.1573	1.304	1.3422					1.1165	1.1851	1.2888	1.3176	1.442	1.4787

## Sheet: 4b
acidic - mild zinc depleted		Days	Wt										pra1Δ										pra1Δ+PRA1										pra1Δ+PRA1His-to-Ala
		0	0.01	0.01	0.01	0.01	0.01	0.01	0.01	0.01			0.01	0.01	0.01	0.01	0.01	0.01	0.01	0.01			0.01	0.01	0.01	0.01	0.01	0.01	0.01	0.01			0.01	0.01	0.01	0.01	0.01	0.01	0.01	0.01
		1	0.1085	0.1239	0.1496	0.1144	0.1187	0.1408	0.1163	0.1143			0.1082	0.1153	0.1335	0.0994	0.1332	0.1403	0.1044	0.109			0.119	0.1188	0.1258	0.1018	0.1284	0.1657	0.1096	0.0959			0.1219	0.1172	0.1251	0.1006	0.1355	0.1273	0.1056	0.1168
		2	0.1717	0.1668	0.1365	0.1888	0.1704	0.2003	0.1396	0.143			0.1405	0.1596	0.1144	0.1306	0.1888	0.1989	0.1205	0.1321			0.1573	0.1909	0.1128	0.1446	0.1809	0.266	0.1303	0.1058			0.1502	0.2084	0.1171	0.1549	0.1809	0.1601	0.1284	0.1501
		3	0.3106	0.2064	0.1887	0.2522	0.2204	0.2689	0.2986	0.1688			0.2611	0.2006	0.1457	0.1422	0.2721	0.2802	0.2357	0.1544			0.2998	0.2628	0.1441	0.1664	0.2625	0.3841	0.1981	0.1224			0.2785	0.2645	0.1566	0.1714	0.2424	0.1831	0.2338	0.1895
		4	0.2428	0.3568	0.2047	0.3065	0.2419	0.3204	0.2056	0.2235			0.2475	0.2774	0.1418	0.1491	0.3091	0.3341	0.1525	0.1988			0.3391	0.3537	0.1343	0.1759	0.29	0.4805	0.1823	0.1141			0.3314	0.3003	0.1433	0.1765	0.2855	0.2131	0.1627	0.215
		5	0.4245	0.252	0.2774	0.3902	0.3645	0.501	0.2662	0.2689			0.3221	0.2505	0.1629	0.1364	0.3678	0.4894	0.1879	0.2144			0.3989	0.3471	0.1469	0.1742	0.411	0.686	0.2192	0.1293			0.3631	0.3898	0.1574	0.147	0.4771	0.3556	0.1782	0.2902
		6	0.3146	0.5036	0.3923	0.5504	0.4539	0.6162	0.4167	0.377			0.2617	0.3452	0.1801	0.1746	0.4583	0.5539	0.2239	0.2824			0.386	0.4196	0.1549	0.2036	0.4362	0.8684	0.253	0.1332			0.4496	0.421	0.1896	0.2155	0.5509	0.472	0.2181	0.3869
		7	0.4045	0.6073	0.5795	0.7424	0.5408	0.6546	0.5063	0.4898			0.3246	0.3933	0.2338	0.1849	0.5206	0.5947	0.397	0.317			0.4727	0.4987	0.208	0.2634	0.5104	1.009	0.1557	0.3616			0.564	0.514	0.2856	0.2907	0.6252	0.5254	0.5125	0.3017
		8	0.5471	0.7229	0.782	0.979	0.635	0.6724					0.4446	0.4517	0.2825	0.2312	0.5478	0.5998					0.623	0.583	0.2129	0.3702	0.5153	1.2175					0.7351	0.602	0.4059	0.4048	0.6862	0.5449
		9	0.9355	0.6565	1.0447	1.2434	0.8853	0.8474					0.601	0.4993	0.3863	0.2132	0.677	0.7539					0.7439	0.6932	0.2203	0.4286	0.6363	1.3345					0.7945	0.8498	0.5257	0.4696	0.8878	0.7476
		10	0.8396	1.126	1.3909	1.54	1.2069	1.0336					0.6434	0.6731	0.4586	0.2805	0.8205	0.9428					0.8423	0.8078	0.2177	0.5323	0.7736	1.3485					1.0555	0.882	0.6241	0.629	1.1274	0.9835
		11	1.0958	1.4487	1.5859	1.6032	1.5736	1.4376					0.8482	0.807	0.6536	0.3765	1.1107	1.3404					1.0589	0.9673	0.3065	0.6834	1.088	1.5093					1.3864	1.0932	0.8613	0.8097	1.4203	1.451

## Sheet: 4c
acidic - strong zinc depleted		Days	Wt										pra1Δ										pra1Δ+PRA1										pra1Δ+PRA1His-to-Ala
		0	0.01	0.01	0.01	0.01	0.01	0.01	0.01	0.01			0.01	0.01	0.01	0.01	0.01	0.01	0.01	0.01			0.01	0.01	0.01	0.01	0.01	0.01	0.01	0.01			0.01	0.01	0.01	0.01	0.01	0.01	0.01	0.01
		1	0.104	0.1137	0.1435	0.1085	0.1091	0.1238	0.1047	0.1049			0.1045	0.1068	0.1446	0.0988	0.1217	0.1306	0.1025	0.104			0.1123	0.1123	0.136	0.1005	0.1219	0.1481	0.1067	0.0946			0.1124	0.1117	0.1362	0.1013	0.1247	0.1121	0.1014	0.1095
		2	0.1371	0.1494	0.1209	0.1648	0.1341	0.1622	0.118	0.121			0.1227	0.148	0.1096	0.137	0.1524	0.1664	0.1108	0.117			0.1308	0.1654	0.1082	0.1356	0.1561	0.2	0.1162	0.0999			0.1341	0.1786	0.1097	0.1563	0.1514	0.1652	0.1116	0.1291
		3	0.2353	0.1749	0.1421	0.2182	0.1578	0.2019	0.2482	0.133			0.2183	0.1787	0.131	0.1565	0.2	0.2103	0.2418	0.1261			0.2372	0.2083	0.1361	0.1303	0.2034	0.257	0.2318	0.1041			0.2467	0.2069	0.1515	0.1654	0.1828	0.1421	0.1882	0.1466
		4	0.1929	0.2284	0.143	0.2299	0.1865	0.2318	0.2482	0.133			0.1887	0.1979	0.1191	0.1116	0.2361	0.243	0.2418	0.1261			0.2457	0.2332	0.1169	0.1209	0.236	0.3175	0.2318	0.1041			0.2454	0.252	0.1199	0.1691	0.1997	0.158	0.1882	0.1466
		5	0.1722	0.2661	0.1702	0.2833	0.2779	0.3431	0.1754	0.18			0.1636	0.2191	0.1226	0.1147	0.3168	0.3301	0.1644	0.1298			0.2376	0.2787	0.1178	0.1271	0.3081	0.3867	0.1112	0.1423			0.2622	0.3168	0.1226	0.129	0.2958	0.2657	0.1954	0.1544
		6	0.1742	0.3264	0.2051	0.3691	0.283	0.4167	0.2144	0.1911			0.1603	0.2185	0.1212	0.1249	0.315	0.3566	0.131	0.1568			0.2606	0.3044	0.1168	0.1253	0.3575	0.4684	0.1613	0.104			0.2891	0.3535	0.1231	0.1519	0.292	0.3074	0.1489	0.2119
		7	0.1716	0.3921	0.2841	0.4794	0.3243	0.399	0.2429	0.2354			0.1516	0.2576	0.1352	0.1257	0.3497	0.3545	0.1558	0.1777			0.2897	0.3624	0.1304	0.1517	0.4206	0.4985	0.1713	0.1177			0.3171	0.3962	0.1714	0.164	0.3008	0.2847	0.1417	0.2517
		8	0.2026	0.3952	0.3488	0.5494	0.3255	0.375					0.1801	0.2299	0.1374	0.127	0.3098	0.3054					0.3698	0.3779	0.1356	0.1662	0.3924	0.4796					0.4086	0.4022	0.1539	0.1795	0.2484	0.1647
		9	0.4794	0.1624	0.4239	0.5644	0.3882	0.4406					0.2715	0.1323	0.1531	0.117	0.3374	0.3267					0.4587	0.3483	0.1539	0.1375	0.4494	0.5486					0.4753	0.3622	0.167	0.142	0.2734	0.1809
		10	0.4793	0.2234	0.4383	0.6766	0.4678	0.5192					0.2463	0.161	0.1263	0.1105	0.3565	0.3435					0.4362	0.3919	0.1249	0.1276	0.5097	0.618					0.4371	0.3996	0.147	0.1748	0.2962	0.1898
		11	0.3348	0.5524	0.5613	0.8592	0.685	0.7539					0.2377	0.2794	0.1296	0.1175	0.4685	0.4732					0.5	0.5049	0.1223	0.1378	0.6922	0.8083					0.4833	0.5257	0.2268	0.1586	0.4418	0.3673

## Sheet: 4d
neutral - zinc replete		Days	Wt										pra1Δ										pra1Δ+PRA1										pra1Δ+PRA1His-to-Ala
		0	0.01	0.01	0.01	0.01	0.01	0.01	0.01	0.01			0.01	0.01	0.01	0.01	0.01	0.01	0.01	0.01			0.01	0.01	0.01	0.01	0.01	0.01	0.01	0.01			0.01	0.01	0.01	0.01	0.01	0.01	0.01	0.01
		1	0.2095	0.2044	0.1702	0.1479	0.1746	0.2122	0.5158	0.4725			0.1998	0.2037	0.1544	0.1191	0.1943	0.2105	0.4986	0.499			0.2156	0.2237	0.151	0.1263	0.1947	0.2485	0.5163	0.3511			0.2196	0.2182	0.1894	0.1629	0.2439	0.2419	0.5641	0.6148
		2	0.5525	0.5797	0.4955	0.3887	0.613	0.9052	1.0976	1.08			0.5432	0.5921	0.4359	0.3479	0.8427	0.9513	1.1437	1.1181			0.5457	0.5848	0.4399	0.3647	0.835	0.9789	1.1499	1.1477			0.5794	0.6171	0.5641	0.479	0.9371	1.0007	1.1252	1.1275
		3	0.8577	0.9143	0.6698	0.7887	1.0929	1.1565	1.2567	1.1352			0.8698	0.8973	0.6331	0.736	1.1554	1.1734	1.302	1.1663			0.8493	0.8855	0.6296	0.6989	1.1553	1.1974	1.2935	1.1939			0.8693	0.9201	0.7509	0.8379	1.177	1.1648	1.2425	1.1604
		4	1.0957	1.0789	0.8063	0.892	1.0855	1.1849	1.1845	1.1661			1.0908	1.089	0.7851	0.8474	1.187	1.1951	1.2219	1.1899			1.0546	1.0608	0.7793	0.8249	1.1815	1.2111	1.2227	1.2126			1.0685	1.0428	0.8956	0.9813	1.1844	1.2495	1.192	1.1812
		5	1.1517	1.1092	0.9177	0.9416	1.3276	1.243	1.2173	1.2098			1.1461	1.0975	0.8818	0.9183	1.3324	1.3055	1.239	1.2212			1.1281	1.0675	0.911	0.8952	1.3427	1.265	1.239	1.2489			1.1311	1.0663	0.9867	0.967	1.3366	1.3298	1.2439	1.2078
		6	1.1874	1.1589	0.9576	1.0187	1.2167	1.3658	1.2784	1.2279			1.1679	1.1684	0.9237	0.9952	1.2944	1.3522	1.2964	1.2304			1.149	1.1309	0.9782	1.0066	1.2614	1.3568	1.2862	1.2572			1.1463	1.096	1.0527	1.1002	1.3506	1.3502	1.2646	1.2218
		7	1.2366	1.1795	1.1486	1.1214	1.1936	1.3064	1.266	1.2642			1.2125	1.1599	1.1429	1.0993	1.2915	1.317	1.2794	1.2614			1.1863	1.1365	1.1261	1.1435	1.2822	1.3461	1.2734	1.2867			1.1764	1.097	1.1844	1.1892	1.3381	1.353	1.2707	1.2461
		8	1.2275	1.2327	1.1687	1.1865	1.0672	1.1845	1.2874	1.2907			1.2065	1.2072	1.1515	1.1857	1.1676	1.1677	1.2939	1.2813			1.1857	1.1914	1.1789	1.1739	1.161	1.1918	1.2932	1.3063			1.1772	1.1679	1.2191	1.2732	1.1758	1.17	1.3125	1.3
		9	1.2351	1.2988	1.1284	1.1072	1.2057	1.0789	1.3075	1.3095			1.2592	1.268	1.1134	1.0903	1.2188	1.1956	1.3073	1.2948			1.1594	1.2451	1.1296	1.0927	1.2135	1.1905	1.3112	1.316			1.1246	1.2347	1.1913	1.1241	1.2008	1.2072	1.3097	1.2781
		10	1.2649	1.2782	1.1258	1.1596	1.2295	1.0892	1.3468	1.3361			1.2295	1.2048	1.1101	1.1408	1.253	1.2179	1.3433	1.313			1.2026	1.1793	1.1374	1.1617	1.2284	1.2189	1.3418	1.3337			1.2079	1.1551	1.1911	1.2463	1.2181	1.2241	1.3533	1.2982
		11	1.3512	1.3129	1.1518	1.2253	1.2797	1.4261	1.3478	1.3601			1.2812	1.2876	1.1361	1.2035	1.3957	1.4383	1.3347	1.3256			1.265	1.2696	1.1488	1.2207	1.3921	1.4707	1.3441	1.3504			1.2289	1.2611	1.1532	1.2751	1.4634	1.4785	1.3141	1.3121

## Sheet: 4e
neutral - mild zinc depleted		Days	Wt										pra1Δ										pra1Δ+PRA1										pra1Δ+PRA1His-to-Ala
		0	0.01	0.01	0.01	0.01	0.01	0.01	0.01	0.01			0.01	0.01	0.01	0.01	0.01	0.01	0.01	0.01			0.01	0.01	0.01	0.01	0.01	0.01	0.01	0.01			0.01	0.01	0.01	0.01	0.01	0.01	0.01	0.01
		1	0.1058	0.1126	0.176	0.1292	0.1319	0.1502	0.1338	0.1337			0.1043	0.109	0.1532	0.1116	0.143	0.1641	0.112	0.1228			0.1084	0.1119	0.1411	0.1092	0.1417	0.1895	0.1245	0.1074			0.1159	0.1141	0.2027	0.1367	0.1405	0.1813	0.1315	0.1518
		2	0.1864	0.1693	0.1758	0.2195	0.2699	0.3829	0.2833	0.2747			0.1755	0.1377	0.1246	0.1503	0.236	0.3229	0.138	0.1869			0.192	0.164	0.1318	0.174	0.3248	0.4691	0.2669	0.1916			0.2276	0.1642	0.1751	0.2035	0.2204	0.2616	0.1431	0.3303
		3	0.3304	0.2219	0.2621	0.36	0.7035	0.8208	0.8711	0.7573			0.2545	0.2	0.1588	0.2119	0.3088	0.3147	0.2605	0.2337			0.369	0.3275	0.193	0.26	0.5951	0.7446	0.5632	0.3689			0.2909	0.2916	0.1801	0.2579	0.3437	0.247	0.2504	0.3011
		4	0.3281	0.475	0.3581	0.4607	1.013	1.0306	1.0282	1.0161			0.2345	0.298	0.1607	0.1994	0.3448	0.3628	0.2379	0.2748			0.679	0.575	0.3075	0.3895	1.0395	1.1598	0.982	0.7564			0.3679	0.3328	0.1962	0.2175	0.3239	0.3601	0.2503	0.4412
		5	0.62	0.3919	0.6041	0.5468	1.1461	1.175	1.05	1.0577			0.3256	0.2207	0.1435	0.1719	0.5323	0.537	0.2552	0.3257			0.7614	0.9119	0.4873	0.4838	1.2136	1.2574	1.0566	1.0372			0.3947	0.3921	0.1875	0.2369	0.5048	0.4382	0.3073	0.4339
		6	0.5215	0.7797	0.7683	0.8997	1.1638	1.2525	1.1234	1.1026			0.2727	0.3351	0.1899	0.2231	0.5632	0.6379	0.3651	0.3178			1.1438	0.8659	0.6602	0.7339	1.1836	1.3278	1.1225	1.0715			0.4397	0.423	0.2996	0.3113	0.5859	0.5288	0.3339	0.5442
		7	0.686	1.0167	1.1041	1.0675	1.1405	1.2232	1.1368	1.127			0.2577	0.3865	0.1893	0.2479	0.5522	0.6716	0.3721	0.4228			1.1144	0.997	0.8985	0.9197	1.1984	1.3028	1.1536	1.1267			0.435	0.4779	0.2579	0.3011	0.6429	0.5748	0.4598	0.5481
		8	0.9352	1.152	1.1205	1.2144	1.0276	1.0644	1.1436	1.1494			0.3066	0.3691	0.2669	0.2478	0.6145	0.6417	0.4836	0.5587			1.1874	1.061	1.0492	1.0391	1.0904	1.1164	1.1562	1.1675			0.5065	0.4586	0.3268	0.3413	0.6731	0.5729	0.5806	0.6844
		9	1.2844	1.0509	1.0717	1.0589	1.044	1.0803	1.1556	1.1744			0.4228	0.2786	0.2919	0.2099	0.7736	0.8049	0.6693	0.7162			1.1611	1.1606	1.0495	0.9317	1.109	1.1325	1.2079	1.1891			0.5189	0.459	0.3727	0.2931	0.855	0.7428	0.8197	0.9215
		10	1.0532	1.2058	1.0729	1.1591	1.0568	1.0919	1.2222	1.1805			0.3127	0.3997	0.3011	0.3274	0.9308	0.9584	0.8909	0.9176			1.1868	1.1133	1.0135	1.0213	1.1234	1.1471	1.2466	1.2125			0.5197	0.5205	0.404	0.4566	0.9996	0.9	1.0643	1.0925
		11	1.1352	1.2663	1.1892	1.1235	1.2541	1.3213	1.1915	1.1991			0.4103	0.4873	0.4276	0.2816	1.1938	1.2334	1.0442	1.089			1.2685	1.1641	1.1003	0.9413	1.2882	1.3939	1.2207	1.2315			0.6357	0.6113	0.5156	0.3972	1.2293	1.2387	1.1201	1.1798

## Sheet: 4f
neutral - strong zinc depleted		Days	Wt										pra1Δ										pra1Δ+PRA1										pra1Δ+PRA1His-to-Ala
		0	0.01	0.01	0.01	0.01	0.01	0.01	0.01	0.01			0.01	0.01	0.01	0.01	0.01	0.01	0.01	0.01			0.01	0.01	0.01	0.01	0.01	0.01	0.01	0.01			0.01	0.01	0.01	0.01	0.01	0.01	0.01	0.01
		1	0.104	0.1137	0.1435	0.1085	0.1091	0.1238	0.1047	0.1049			0.1045	0.1068	0.1446	0.0988	0.1217	0.1306	0.1025	0.104			0.1123	0.1123	0.136	0.1005	0.1219	0.1481	0.1067	0.0946			0.1124	0.1117	0.1362	0.1013	0.1247	0.1121	0.1014	0.1095
		2	0.1371	0.1494	0.1209	0.1648	0.1341	0.1622	0.118	0.121			0.1227	0.148	0.1096	0.137	0.1524	0.1664	0.1108	0.117			0.1308	0.1654	0.1082	0.1356	0.1561	0.2	0.1162	0.0999			0.1341	0.1786	0.1097	0.1563	0.1514	0.1652	0.1116	0.1291
		3	0.2353	0.1749	0.1421	0.2182	0.1578	0.2019	0.2482	0.133			0.2183	0.1787	0.131	0.1565	0.2	0.2103	0.2418	0.1261			0.2372	0.2083	0.1361	0.1303	0.2034	0.257	0.2318	0.1041			0.2467	0.2069	0.1515	0.1654	0.1828	0.1421	0.1882	0.1466
		4	0.1929	0.2284	0.143	0.2299	0.1865	0.2318	0.2482	0.133			0.1887	0.1979	0.1191	0.1116	0.2361	0.243	0.2418	0.1261			0.2457	0.2332	0.1169	0.1209	0.236	0.3175	0.2318	0.1041			0.2454	0.252	0.1199	0.1691	0.1997	0.158	0.1882	0.1466
		5	0.1722	0.2661	0.1702	0.2833	0.2779	0.3431	0.1754	0.18			0.1636	0.2191	0.1226	0.1147	0.3168	0.3301	0.1644	0.1298			0.2376	0.2787	0.1178	0.1271	0.3081	0.3867	0.1112	0.1423			0.2622	0.3168	0.1226	0.129	0.2958	0.2657	0.1954	0.1544
		6	0.1742	0.3264	0.2051	0.3691	0.283	0.4167	0.2144	0.1911			0.1603	0.2185	0.1212	0.1249	0.315	0.3566	0.131	0.1568			0.2606	0.3044	0.1168	0.1253	0.3575	0.4684	0.1613	0.104			0.2891	0.3535	0.1231	0.1519	0.292	0.3074	0.1489	0.2119
		7	0.1716	0.3921	0.2841	0.4794	0.3243	0.399	0.2429	0.2354			0.1516	0.2576	0.1352	0.1257	0.3497	0.3545	0.1558	0.1777			0.2897	0.3624	0.1304	0.1517	0.4206	0.4985	0.1713	0.1177			0.3171	0.3962	0.1714	0.164	0.3008	0.2847	0.1417	0.2517
		8	0.2026	0.3952	0.3488	0.5494	0.3255	0.375					0.1801	0.2299	0.1374	0.127	0.3098	0.3054					0.3698	0.3779	0.1356	0.1662	0.3924	0.4796					0.4086	0.4022	0.1539	0.1795	0.2484	0.1647
		9	0.4794	0.1624	0.4239	0.5644	0.3882	0.4406					0.2715	0.1323	0.1531	0.117	0.3374	0.3267					0.4587	0.3483	0.1539	0.1375	0.4494	0.5486					0.4753	0.3622	0.167	0.142	0.2734	0.1809
		10	0.4793	0.2234	0.4383	0.6766	0.4678	0.5192					0.2463	0.161	0.1263	0.1105	0.3565	0.3435					0.4362	0.3919	0.1249	0.1276	0.5097	0.618					0.4371	0.3996	0.147	0.1748	0.2962	0.1898
		11	0.3348	0.5524	0.5613	0.8592	0.685	0.7539					0.2377	0.2794	0.1296	0.1175	0.4685	0.4732					0.5	0.5049	0.1223	0.1378	0.6922	0.8083					0.4833	0.5257	0.2268	0.1586	0.4418	0.3673

## Sheet: 5
Chemotaxis blood experiment 01/03/2024
Donor 1	Time 0			Chemotaxis after 2h
upper part transwell plate				1x105 PMN in 20uL RPMI
Bottom part transwell plate	RPMI	20uL PMN		NS	IL-8	Wt	pra1D	+PRA1	+ PRA1His-to-Ala
	286	7483		690	9904	3365	719	4278	3732
	275	12992		840	9145	3390	138	4499	3894
average	280.5	10237.5		765	9524.5	3377.5	428.5	4388.5	3813
Fluo PMN - Background (NS)				0	8759.5	2612.5	-336.5	3623.5	3048
Donor 2	Time 0			Chemotaxis after 2h
upper part transwell plate				1x105 PMN in 20uL RPMI
Bottom part transwell plate	RPMI	20uL PMN		NS	IL-8	Wt	pra1D	+PRA1	+ PRA1His-to-Ala
	273	10175		1008	6304	4515	355	2878	3894
	275	11152		137	12683	2690	339	3564	4215
average	274	10663.5		572.5	9493.5	3602.5	347	3221	4054.5
Fluo PMN - Background (NS)				0	8921	3030	-225.5	2648.5	3482
Chemotaxis blood experiment 06/03/2024
Donor 3	Time 0			Chemotaxis after 2h
upper part transwell plate				1x105 PMN in 20uL RPMI
Bottom part transwell plate	RPMI	20uL PMN		NS	IL-8	Wt	pra1D	+PRA1	+ PRA1His-to-Ala
	341	10899		732	11386	5431	514	5544	4932
	338	12375		441	8596	5977	499	5093	4077
average	339.5	11637		586.5	9991	5704	506.5	5318.5	4504.5
Fluo PMN - Background (NS)				0	9404.5	5117.5	-80	4732	3918
		The average of the results from the three independent donors is plotted in Fig 5.
